# Supplementary material for: Feasibility and Acceptability of a Novel Algorithm for Physicians to Prescribe Personalized Exercise Prescriptions to Patients with Cardiovascular Disease Risk Factors: Study Protocol for an Exploratory Randomized Controlled Crossover Trial
Source: Healthcare (Basel). 2026 Jan 12;14(2):188. doi: 10.3390/healthcare14020188 (PMC12840794; doi:10.3390/healthcare14020188)
Supplement: Supplementary file 1 [file healthcare-14-00188-s001.zip]

Archive with 3 entries (3 files):
- Supplementary File S1 - SPIRIT 2025 Checklist.pdf
- Supplementary File S2 - ExRx Instruction Manual.pdf
- Supplementary File S3 - ExRx Information Packet.pdf
